# Supplementary material for: Regulation of age-associated insulin resistance by MT1-MMP-mediated cleavage of insulin receptor
Source: Nat Commun. 2022 Jun 29;13:3749. doi: 10.1038/s41467-022-31563-2 (PMC9242991; doi:10.1038/s41467-022-31563-2)
Supplement: Supplementary file 3 — Source Data [file 41467_2022_31563_MOESM3_ESM.xlsx]

## Sheet: Figure 1
Figure 1a
	WT								Mmp14+/-
Body mass	34.7	34.1	34.5	33.6	31	29.4	34.7	35.1	29.9	31.4	29.5	33	30.3	28.3	30.4	35.2
Fat mass	13.78	13.93	11.88	10.74	12.83	13.45	9.43	12.54	11.55	13.49	10.79	11.34	9.32	10.85	9.45	10.6
Lean mass	24.6	22.15	20.62	25.19	20.35	21.88	24.93	19.2	25.65	20.96	21.76	22.15	25.36	20.93	23.24	22.89
Figure 1b
	WT	Mmp14+/-
	155.837	146.832
	152.465	139.689
	150.931	140.303
	145.673	138.675
	141.825	142.511
	151.537	124.221
Figure 1c
	WT	Mmp14+/-
	1.321	0.983
	1.163	1.245
	1.308	0.901
	1.329	0.902
	1.812	0.712
	0.874	1.041
Figure 1d
	Time	WT					Mmp14 +/-
	0	156	135	145	135	130	120	126	134	124	118
	30	325	362	286	335	296	283	304	265	296	269
	60	283	319	256	265	241	225	234	225	248	198
	90	225	244	204	170	216	155	169	183	152	148
	120	125	175	114	125	165	105	128	139	113	107
Figure 1e
	Time	WT					Mmp14+/-
	0	100	100	100	100	100	100	100	100	100	100
	15	87.5	82.8358	58.209	99.4083	68.0982	70.4225	70.1987	51.1905	82.8571	69.2593
	30	74.375	77.1642	62.2388	63.1716	63.8037	46.4789	55.6689	40.4286	53.7143	53.1482
	60	67.3438	64.6269	46.2687	54.5562	66.8712	36.7606	43.6954	31.5476	44.4286	42.6667
	120	75.7813	59.7015	44.7761	69.2308	77.3006	40.9859	36.4238	36.3095	59.2857	55.9259
Figure 1f
Liver	WT			Mmp14+/-
Insulin (-)	0.352	0.563	0.738	1	1	1
Insulin (+)	6.559	7.539	6.136	12.9	10.984	11.943
WAT	WT			Mmp14+/-
Insulin (-)	1	1	1	1.413	1.638	1.534
Insulin (+)	3.076	3.126	2.973	3.856	3.655	3.459
Muscle	WT			Mmp14+/-
Insulin (-)	1	1	1	0.988	1.136	1.211
Insulin (+)	1.889	1.942	2.234	3.054	3.264	2.852

## Sheet: Figure 2
Figure 2b
Time	AAV-control						AAV-WT MT1							AAV-MT1 EA
0	105	182	132	170	176	137	207	189	156	219	139	198	216	143	151	118	141	96	109	146
15	326	386	325	350	315	356	405	369	439	400	392	357	401	307	317	398	310	344	319	308
30	355	393	340	394	356	427	433	429	450	440	426	417	414	362	429	395	379	408	431	359
60	237	273	298	234	288	339	370	359	389	330	359	307	343	283	338	300	287	336	317	253
90	229	267	216	219	223	222	270	260	320	236	264	253	292	204	285	247	185	196	182	219
Figure 2c
	Time	AAV-control						AAV-WT MT1							AAV-MT1 EA
	0	100	100	100	100	100	100	100	100	100	100	100	100	100	100	100	100	100	100	100	100
	15	71.3225	65.3824	65.2678	70.4325	65.9325	75.3694	86.5	80.7358	59.309	89.6083	65.4982	80.8571	78.5463	72.4225	70.4387	65.3451	80.7571	78.3693	80.8571	78.5463
	30	55.5789	58.3332	56.3894	60.7647	53.3452	65.7698	75.675	65.4642	55.5388	74.8716	70.7037	74.3686	75.4963	56.4789	45.8989	49.3286	65.5423	47.3482	63.4323	67.8942
	60	46.8606	43.785	44.7654	54.5286	43.7667	56.8793	70.4438	60.6539	45.3687	55.6562	67.4712	64.1634	67.4691	36.6706	46.7854	41.5076	50.8286	56.6867	54.3689	58.7542
	90	39.7894	34.5238	39.2095	60.4857	55.6259	47.6236	73.8413	55.7225	46.7861	65.4308	64.3606	68.4369	50.3694	40.6985	30.4832	50.3295	46.2874	61.7463	48.6742	51.3696
Figure 2d	Time	AAV-control				AAV-WT MT1					AAV-MT1 EA
	-10	110	100	120	140	118	118	101	134	122	119	100	149	95	115
	0	157	96	150	139	100	106	103	131	146	115	98	150	110	152
	10	154	110	156	140	131	135	125	167	130	134	110	149	130	154
	20	106	120	150	123	134	128	118	162	130	124	112	150	130	143
	30	109	111	140	114	139	120	130	142	128	114	113	149	118	139
	40	114	110	138	110	140	118	120	130	110	130	118	147	121	124
	50	110	114	136	121	126	125	118	136	109	123	111	140	117	120
	60	119	117	123	119	128	127	119	116	128	124	122	138	120	120
	70	112	126	119	121	123	120	120	134	135	120	120	128	116	113
	80	128	119	99	116	120	115	115	122	132	119	111	125	118	120
	90	108	122	120	120	110	115	116	125	120	106	114	115	125	118
	100	119	128	116	125	119	118	122	125	123	111	112	105	129	120
	110	125	127	117	126	125	126	118	119	118	115	114	112	130	124
	120	130	120	118	125	121	128	117	129	113	120	116	110	121	130
Figure 2e
	Time	AAV-control				AAV-WT MT1					AAV-MT1 EA
	10	15	15	20	15	15	15	20	20	15	15	15	15	20	20
	20	15	15	20	20	20	20	20	20	15	15	15	20	20	20
	30	20	20	25	25	20	20	20	20	20	20	20	20	25	20
	40	30	30	25	30	25	25	20	20	20	30	30	24	25	24
	50	35	30	30	30	25	25	25	25	20	30	30	24	30	30
	60	35	30	30	30	25	25	25	25	25	30	30	30	34	30
	70	40	38	35	30	30	30	29	25	25	35	35	30	34	30
	80	40	38	35	35	30	30	29	30	30	35	40	34	34	35
	90	40	40	35	35	33	30	29	30	33	35	40	34	40	35
	100	42	40	35	35	33	35	30	30	33	35	42	40	40	38
	110	42	40	35	40	33	35	30	30	33	40	42	40	40	38
	120	42	40	35	40	34	36	30	33	33	40	42	40	35	38
Figure 2f
	AAV-control	AAV-WT MT1	AAV-MT1 EA
	38	30	44
	37	27	39
	43	31	37
	39	40	40
		31	34
Figure 2g
	AAV control (basal)	AAV-WT MT1 (basal)	AAV-MT1 EA (basal)	AAV control (clamp)	AAV-WT MT1 (clamp)	AAV-MT1 EA (clamp)
	9.03352	9.17053	11.4643	2.04611	4.52282	1.69795
	11.9327	9.06953	10.3983	1.93265	4.93777	3.24317
	8.2351	13.6321	10.7457	3.99679	9.692	3.69754
	11.9135	10.1483	9.8294	3.08217	7.03261	2.68943
		11.5469	10.7853		4.8694	4.36139
Figure 2h
	AAV control	AAV-WT MT1	AAV-MT1 EA
	77.3498	50.6809	85.1892
	83.8037	45.5565	68.8106
	51.4664	28.9031	65.5905
	74.1288	30.7013	72.6389
		57.8294	59.5617

## Sheet: Figure 3
Figure 3b
	Time	WT			Mmp14-/-
	0	1	1	1	0.64	0.84	0.83
	10	1.55	1.68	1.43	3.84	4.15	3.82
	30	1.43	1.49	1.53	3.17	4.31	4.22
	45	0.83	0.79	0.86	4.65	4.73	3.59
Figure 3d
		PBS (control)			insulin
	Control	0.002796	0.003649	0.004369	1	1	1
	WT MT1	0.001785	0.00195	0.001945	0.287046	0.357869	0.296453
	MT1 EA	0.001213	0.002369	0.003454	1.15044	1.23648	1.03695

## Sheet: Figure 4
Figure 4d
	WT	Mmp14 +/-	Mmp14-/-
	1.03	1.15	0.34
	1.28	1.04	0.54
	1.49	0.78	0.27
	0.78	0.63	0.41
	0.99	0.84	0.25
	1.06	0.76	0.33
	1.54	0.84
	1.07	0.74
Figure 4e
	WT	Mmp14-/-
	1.26	0.46
	1.43	0.38
	1.01	0.65
	0.74	0.21
	0.83	0.18

## Sheet: Figure 5
Figure 5b
	control (4 months)	3A2 (4 months)	control (18 months)	3A2 (18 months)
	1	1.46967	0.661049	1.03181
	1	1.63643	0.61249	1.66847
	1	1.74543	0.72136	1.54678
	1	1.59678	0.62278	1.16948
Figure 5c
	control (4 months)	3A2 (4 months)	control (18 months)	3A2 (18 months)
	1.05631	1.0843	2.1364	2.1684
	0.98462	0.8945	2.5694	2.3674
	1.23643	1.1365	1.9433	1.7965
	0.82364	0.8694	1.8432	1.8765
Figure 5d
	control (4 months)	3A2 (4 months)	control (18 months)	3A2 (18 months)
	1.24	0.41	2.56	1.68
	1.51	0.57	3.74	1.24
	1.39	0.52	1.68	2.03
	1.35	0.49	2.47	1.43
	1.2	0.38	3.52	1.89
Figure 5e
	control	3A2
	154.637	136.432
	150.375	144.336
	145.321	138.643
	149.337	130.436
	140.285	132.468
Figure 5f	WT	3A2
	1.251	0.833
	1.184	1.145
	1.228	1.051
	1.239	1.142
	1.521	0.862
Figure 5g
	Time	WT					3A2
	0	158	136	167	145	153	138	147	130	120	131
	30	326	373	334	352	299	283	306	279	294	295
	60	275	303	238	277	253	234	235	234	247	212
	90	226	234	194	216	209	159	163	174	192	184
	120	136	165	133	135	145	107	113	124	141	154

## Sheet: Figure 6
Figure 6a				Figure 6b				Figure 6c
	Young	Old			Young	Old			sIR (ng/ml)	sMMP14 (ng/ml)
	38.2976	43.8209			3.60682	6.76983			6.76983	43.8209
	44.0767	45.0356			5.99188	8.41189			8.41189	45.0356
	25.1633	41.9323			3.15409	6.26765			6.26765	41.9323
	32.9125	57.5828			3.23244	6.96891			6.96891	57.5828
	36.8729	42.637			3.02202	7.16005			7.16005	42.637
									3.60682	38.2976
									5.99188	44.0767
									3.15409	25.1633
									3.23244	32.9125
									3.02202	36.8729
Figure 6d				Figure 6e				Figure 6f
	Young	Old			Young	Old			sIR (ng/ml)	sMMP14 (ng/ml)
	4.07038	12.7269			25.5886	46.6032			46.6032	31.8001
	9.05388	17.421			20.5686	36.2991			36.2991	34.8589
	21.1893	34.44			19.0827	50.4418			50.4418	34.44
	9.37121	14.2572			22.5235	61.4405			61.4405	39.2953
	3.83054	9.05388			20.7179	31.8747			31.8747	9.05388
	6.8385	20.6367			20.693	30.8066			30.8066	20.6367
	6.08575	15.2169			19.5556	28.1562			28.1562	15.2169
	8.06797	9.37121			25.0397	30.0989			30.0989	9.37121
	18.363	15.7802			28.7071	28.2905			28.2905	15.7802
	27.9571	28.8469			14.9663	30.8849			30.8849	28.8469
	8.97372	39.2953			22.5935	29.87			29.87	17.421
	10.5192	23.5058			20.6681	27.6144			27.6144	23.5058
	6.74668	31.8001			20.9932	32.9314			32.9314	12.7269
	13.6676	19.5132			20.4034	31.359			31.359	19.5132
	6.92973	23.4			28.7281	28.7701			28.7701	23.4
	11.3251	34.8589			19.2984	33.4366			33.4366	14.2572
	28.3537	18.8841			30.1537	29.4921			29.4921	18.8841
	2.4872	20.414			21.2537	25.313			25.313	20.414
	7.63993	10.1434			20.2881	28.6652			28.6652	10.1434
	8.4027	20.3581			20.2553	24.9085			24.9085	20.3581
	19.3425	15.3428			19.011	30.6171			30.6171	15.3428
		5.89046				29.632			29.632	5.89046
		20.2463				33.4124			33.4124	20.2463
									25.5886	21.1893
									20.5686	9.05388
									19.0827	4.07038
									22.5235	9.37121
									20.7179	3.83054
									20.693	6.8385
									19.5556	6.08575
									25.0397	27.9571
									19.011	6.74668
									14.9663	8.97372
									19.2984	8.06797
									20.6681	10.5192
									20.9932	18.363
									20.4034	13.6676
									28.7281	19.3425
									22.5935	2.4872
									30.1537	28.3537
									21.2537	6.92973
									20.2881	7.63993
									20.2553	8.4027
									28.7071	11.3251

## Sheet: sFig 1
sFig 1a
	WT (3 months)	Mmp14+/- (3 months)	WT (6 months)	Mmp14+/- (6 months)
	25.3	25.4	37.6	29.6
	27.3	26.3	30.3	27.4
	28.2	25	34.6	34.3
	31.2	22.5	35.5	30.3
	26.3	22.9	36.7	29.6
	23.5	27.3	30.4	30.2
	23.7	28.4	28.1	31.5
	26.4	26.6	32.1	34.3
	27.4	28.4	30.6	32.2
	20.3	29.6	29.4	28.9
sFig 1b
	WT	Mmp14-/-
	123	130
	132	127
	171	128
	142	126
	128	124
	131	135
	130	137
	140	146
	168	147
	165	144
sFig 1c
Time	WT				Mmp14+/-
0	178	168	164	158	188	125	159	143
30	265	286	245	231	205	215	218	223
60	275	244	254	269	211	254	188	223
90	215	223	154	184	209	163	164	153
120	156	179	143	163	169	143	159	132

## Sheet: sFig2
sFig 2a				sFig 2b
	WT	Mmp14+/-				WT						Mmp14+/-
	53.6	47.6			Fat mass	19.54	17.56	16.43	12.34	17.51	20.63	9.74	13.53	9.25	10.34	13.12	8.61
	49.3	43.2			Lean mass	13.3	13.15	11.26	16.23	14.01	12.34	16.54	14.36	16.54	17.32	18.04	13.29
	50.3	42.1
	54.7	43.7
	51.6	50.1
	52.4	46.9
sFig 2c				sFig 2d
	WT	Mmp14+/-			WT	Mmp14+/-
	143.927	126.902			10.521	6.283
	141.245	131.979			8.153	4.775
	145.831	129.503			6.405	4.906
	152.575	150.445			12.318	3.906
	140.355	140.911			7.708	5.314
	160.047	136.132			9.765	7.41
sFig 2e
	Time	WT						Mmp14+/-
	0	175	185	154	165	143	149	187	195	165	134	132	136
	30	365	450	336	320	344	374	254	305	273	258	332	344
	60	325	298	288	259	287	282	221	254	191	205	239	263
	90	255	208	205	239	246	227	175	165	174	155	175	193
	120	164	190	179	110	143	169	131	150	155	137	142	140
sFig 2f
	Time	WT						Mmp14+/-
	0	9.5	10.7	11.5	13.5	8.7	7.3	7.6	6.3	7	8.2	7.5	8.4
	30	18.5	21.5	16.5	21.8	18.1	17.6	16.2	12.6	14.6	13.5	17.6	16.3
	60	16.7	16.9	16.4	12.1	15.3	18.4	13.5	9.8	12.5	10.5	10.6	12.4
	90	8.7	8.4	9.3	9.6	10.5	8.3	6.6	4.6	6	5.3	8.3	7.4
sFig 2g
	Time (mins)	WT					Mmp14+/-
	0	100	100	100	100	100	100	100	100	100	100
	15	79.4789	83.6689	64.4286	65.7143	68.1482	60.375	59.1642	45.2388	50.1716	63.8037
	30	60.7606	51.6954	58.5476	46.4286	48.1482	35.3438	45.6269	38.2687	35.5562	44.8712
	60	45.7606	47.4238	48.3095	39.5473	46.6667	32.7813	33.6269	30.2687	26.7604	40.6791
	120	50.9859	56.4438	56.5495	59.2857	65.9259	55.7043	50.7812	44.7864	49.2106	50.3126

## Sheet: sFig3
sFig 3a
	Times	WT						Mmp14+/-
	-20	116	137	154	175	125	154	128.8	132.4	116.2	96.4	163	152.2
	-10	113	128	140	167	116	155	141.4	121.6	112.6	103.6	163	155.8
	0	113	126	129	151	111	142	132.4	121.6	100	98.2	137.8	136
	10	107	118	124	125	93	135	141.4	118	103.6	109	134.2	143.2
	20	101	113	113	118	107.2	125.2	139.6	112.6	112.6	118	118	148.6
	30	110.8	110.8	101.8	103.6	105.4	114.4	132.4	112.6	119.8	112.6	121.6	150.4
	40	114.4	107.2	114.4	105.4	109	112.6	121.6	112.6	118	114.4	121.6	175.6
	50	112.6	89.2	127	112.6	109	130.6	121.6	116.2	132.4	128.8	112.6	164.8
	60	121.6	109	141.4	105.4	105.4	125.2	125.2	123.4	123.4	118	114.4	148.6
	70	114.4	123.4	134.2	112.6	112.6	127	130.6	119.8	123.4	130.6	118	141.4
	80	134.2	114.4	136	121.6	121.6	121.6	118	119.8	127	121.6	125.2	145
	90	127	116.2	125.2	127	112.6	127	137.8	127	123.4	116.2	121.6	148.6
	100	134.2	118	127	121.6	127	130.6	125.2	139.6	127	128.8	119.8	166.6
	110	128.8	118	125.2	125.2	127	132.4	123.4	146.8	121.6	132.4	130.6	157.6
	120	127	121.6	128.8	123.4	125.2	128.8	123.4	145	125.2	128.8	134.2	143.2
sFig 3b
	Times	WT						Mmp14+/-
	10	2.043	2.09	0	0	0	0	2.204	0	2.052	2.987	0	3.188
	20	2.987	1.1	3.104	0	0	0	5.515	4.03	7.814	7.704	0	7.363
	30	4.874	2.09	1.1	2.23	2.221	0	12.138	6.959	10.671	8.647	0	9.451
	40	6.76	3.08	2.102	2.23	5.584	0	14.345	9.889	13.529	13.364	3.102	9.451
	50	7.704	5.06	4.104	6.06	8.948	0	14.345	12.819	17.386	15.251	3.102	9.451
	60	7.704	5.05	4.104	6.06	10.069	3.153	14.345	12.819	22.1	18.138	6.161	13.582
	70	10.534	8.031	7.906	8.588	12.311	3.153	21.897	16.725	22.1	18.138	6.161	13.582
	80	10.534	10.011	9.908	8.588	12.311	7.26	21.897	16.725	22.1	18.138	9.222	18.495
	90	12.421	10.011	12.116	10.402	14.674	12.367	21.897	22.584	28.148	23.968	16.222	18.495
	100	12.421	13.001	12.116	10.402	14.674	12.367	24.897	22.584	28.148	23.968	18.916	22.599
	110	12.421	13.001	18.112	12.728	17.037	12.367	24.897	25.584	28.148	23.968	20.447	22.599
	120	12.421	13.001	18.112	12.216	17.037	12.367	24.897	25.584	28.148	23.968	20.447	22.599
sFig 3c				sFig 3d				sFig 3e
	WT	Mmp14+/-			WT	Mmp14+/-			WT (basal)	Mmp14+/- (basal)	WT (clamp)	Mmp14+/- (clamp)
	20.3172	33.2418			8.9076	21.5432			15.0335	16.0695	13.4861	10.0228
	23.2966	32.2509			7.6468	19.5123			17.7627	14.0228	12.9487	9.88636
	25.5793	34.525			7.9431	15.5643			14.2738	17.693	11.7059	11.7432
	19.272	32.7051			5.4213	19.4758			15.2351	15.0326	14.0968	12.6322
	21.4355	30.8292			10.5456	16.5745			16.91	14.4642	13.6822	10.0228
	25.5743	28.878
sFig 3f				sFig 3g
	WT	Mmp14+/-			WT Muscle	Mmp14+/- Muscle	WT WAT	Mmp14+/- WAT
	14.557	32.3232			18.6201	20.7426	2.53212	3.87731
	27.2727	31.4685			17.6038	22.814	4.38456	4.63721
	20.6897	30.814			15.6727	17.4036	3.68432	5.30212
	10.5349	17.7632			13.9254	18.7385	3.62242	4.20314
	13.6646	30.8725			14.8274	19.6242	3.12117	3.35384
					20.3828	25.1023	3.70435	4.98516

## Sheet: sFig4
sFig 4a				sFig 4b
	WT	Mmp14+/-				WT								Mmp14+/-
	3.56	3.25			Light	0.75	0.77	0.77	0.81	0.83	0.85	0.81	0.73	0.82	0.82	0.75	0.76	0.79	0.82	0.81	0.83
	3.48	2.93			Dark	0.95	0.87	0.87	0.91	0.93	0.85	0.91	0.83	0.92	0.92	0.86	0.86	0.89	0.82	0.91	0.93
	2.86	2.69
	2.78	3.123
	3.28	2.68		sFig 4c
	3.51	2.36				WT								Mmp14+/-
	2.96	2.98			Light	0.00819	0.00577	0.00605	0.00452	0.00535	0.00428	0.00625	0.00729	0.00654	0.00676	0.00741	0.00628	0.00734	0.00483	0.00724	0.00521
	3.15	3.06			Dark	0.00879	0.00876	0.00858	0.00931	0.0101	0.00876	0.00899	0.00942	0.00878	0.00843	0.00947	0.00862	0.00921	0.00843	0.00992	0.0102

[truncated: 9 more sheets: sFig5, sFig6, sFig7, sFig8, sFig9, sFig10, sFig11, sFig12, sFig13]
